# Supplementary material for: Too Aggressive Drop in Blood Pressure in a Hypertensive Male Leading to “Man-in-the-Barrel Syndrome”
Source: Case Rep Neurol Med. 2020 Sep 24;2020:8855574. doi: 10.1155/2020/8855574 (PMC7532409; doi:10.1155/2020/8855574)
Supplement: Supplementary Materials — Two MP4 video clips. (1) Video 1: the patient demonstrating bilateral brachial diplegia when asked to lift up the arms above the head. (2) Video 2: the patient demonstrating the intact motor functions of the lower limbs when asked to take a few steps on the ground. [file 8855574.f1.zip]

Archive with 2 entries (2 files):
- Video `1.mp4
- Video 2.mp4
